# Supplementary material for: Depth and coral cover drive the distribution of a coral macroborer across two reef systems
Source: PLoS One. 2018 Jun 20;13(6):e0199462. doi: 10.1371/journal.pone.0199462 (PMC6010239; doi:10.1371/journal.pone.0199462)
Supplement: S1 File — (CSV) [file pone.0199462.s001.csv]

photo	location	site	depth	barn.presence	count	area.m	dens.m	coral.cover	depth.
101	FGB	EB	19.5072	y	345	1.28795171	267.86719	28.52606	shallow
102	FGB	EB	19.812	y	175	0.49931733	350.47852	11.05908	shallow
103	FGB	EB	21.5	y	610	1.41265425	431.81125	31.28802	shallow		Note: Photos 103, 709 and 807 did not have a recorded depth in NOAA's long term monitoring master spreadsheet. Therefore, an average for all shallow depth sites was assigned to these images (see Table 3 in Maher et al.).
104	FGB	EB	20.7264	y	813	1.30558357	622.71004	28.91658	shallow
105	FGB	EB	21.336	y	96	0.1602022	599.24271	3.54822	shallow
106	FGB	EB	19.5072	y	781	0.54992768	1420.18674	12.18002	shallow
107	FGB	EB	19.812	y	146	0.75496985	193.38521	16.72137	shallow
108	FGB	EB	20.0312	y	14	0.08671464	161.44909	1.92059	shallow
201	FGB	EB	21.9456	y	963	1.057672	910.49021	23.42574	shallow
202	FGB	EB	23.4696	y	320	2.89976262	110.35386	64.22509	shallow
203	FGB	EB	23.4696	y	806	1.68222915	479.12616	37.25867	shallow
204	FGB	EB	24.0792	y	886	2.16931386	408.42407	48.04682	shallow
205	FGB	EB	23.1648	y	828	2.62353237	315.60503	58.10703	shallow
206	FGB	EB	23.4696	y	122	1.62926253	74.8805	36.08555	shallow
207	FGB	EB	21.336	y	217	2.07678442	104.48846	45.99744	shallow
208	FGB	EB	19.5072	y	420	3.04369252	137.99029	67.4129	shallow
209	FGB	EB	20.1168	y	874	1.86069973	469.71577	41.21151	shallow
210	FGB	EB	20.7264	y	858	2.40756893	356.37609	53.32379	shallow
211	FGB	EB	21.0312	y	624	0.65650317	950.49046	14.54049	shallow
212	FGB	EB	21.0312	y	500	1.83488857	272.49611	40.63984	shallow
301	FGB	EB	21.9456	y	1361	2.5776426	528.00183	57.09064	shallow
302	FGB	EB	20.4216	y	515	1.90786276	269.93556	42.2561	shallow
303	FGB	EB	19.5072	y	863	1.79603622	480.50256	39.77932	shallow
304	FGB	EB	21.0312	y	127	1.0736353	118.2897	23.7793	shallow
305	FGB	EB	22.2504	y	298	1.61076589	185.00516	35.67588	shallow
306	FGB	EB	21.9456	y	564	1.28621519	438.49583	28.4876	shallow
307	FGB	EB	20.4216	y	443	1.6045552	276.08897	35.53832	shallow
501	FGB	WB	20.4216	y	222	0.9760821	227.43988	21.61865	shallow
502	FGB	WB	20.4216	y	137	1.58684637	86.33476	35.1461	shallow
503	FGB	WB	21.336	y	121	0.65242999	185.46051	14.45028	shallow
504	FGB	WB	20.7264	y	175	2.06355498	84.80511	45.70443	shallow
505	FGB	WB	20.7264	y	1070	2.37236182	451.02732	52.544	shallow
506	FGB	WB	20.4216	y	969	2.41937959	400.5159	53.58537	shallow
507	FGB	WB	20.4216	y	204	1.24633939	163.67933	27.60442	shallow
508	FGB	WB	19.812	y	68	0.7479084	90.92022	16.56497	shallow
509	FGB	WB	20.1168	y	38	0.276593	137.38598	6.12609	shallow
510	FGB	WB	20.1168	y	285	1.41014648	202.10666	31.23248	shallow
511	FGB	WB	20.7264	y	352	2.20764559	159.44588	48.8958	shallow
512	FGB	WB	19.812	y	226	1.14271667	197.77431	25.30934	shallow
513	FGB	WB	21.9456	y	828	1.82470849	453.77111	40.41436	shallow
601	FGB	WB	22.86	y	128	1.26510936	101.17702	28.02014	shallow
602	FGB	WB	22.2504	y	221	1.64690355	134.19122	36.47627	shallow
603	FGB	WB	21.9456	y	157	1.27713572	122.93134	28.28651	shallow
604	FGB	WB	22.5552	y	261	0.60701275	429.97449	13.44436	shallow
605	FGB	WB	22.2504	y	487	1.13210216	430.17319	25.07424	shallow
606	FGB	WB	21.0312	y	1980	1.71665788	1153.40396	38.02122	shallow
607	FGB	WB	21.336	y	476	2.2174722	214.65884	49.11345	shallow
608	FGB	WB	21.336	y	432	0.32177648	1342.54685	7.12683	shallow
609	FGB	WB	21.6408	y	640	1.10710921	578.08208	24.52069	shallow
701	FGB	WB	23.4696	y	399	0.6897811	578.44438	15.27754	shallow
702	FGB	WB	23.7744	y	407	1.61077181	252.6739	35.67601	shallow
703	FGB	WB	21.9456	y	820	0.37707971	2174.60653	8.35171	shallow
704	FGB	WB	22.2504	y	30	0.08462355	354.51124	1.87428	shallow
705	FGB	WB	22.2504	y	93	0.27285519	340.84014	6.0433	shallow
706	FGB	WB	21.6408	y	354	0.90671612	390.41988	20.08231	shallow
707	FGB	WB	22.2504	y	151	0.61863362	244.08631	13.70174	shallow
708	FGB	WB	22.2504	y	1435	1.7786037	806.81267	39.39322	shallow
709	FGB	WB	21.5	y	283	0.434089	651.94004	9.61437	shallow
801	FGB	WB	23.1648	y	27	0.46674253	57.84774	10.3376	shallow
802	FGB	WB	22.5552	y	688	2.26431981	303.84401	50.15105	shallow
803	FGB	WB	22.2504	y	699	1.69856146	411.5247	37.62041	shallow
804	FGB	WB	22.5552	y	981	1.76751743	555.01574	39.14767	shallow
805	FGB	WB	22.2504	y	221	1.8615649	118.71732	41.23067	shallow
806	FGB	WB	21.9456	y	162	1.7230685	94.01832	38.1632	shallow
807	FGB	WB	21.5	y	1192	2.08240645	572.41467	46.12196	shallow
808	FGB	WB	22.2504	y	323	0.72700364	444.28938	16.10196	shallow
809	FGB	WB	24.0792	y	203	1.63991665	123.78678	36.32152	shallow
810	FGB	WB	22.2504	y	650	2.02742554	320.6036361	44.90422	shallow
6157	USVI	Flat Cay	15	n	0	0.00800369	0	2.0575	shallow
6173	USVI	Flat Cay	15	n	0	0.04719172	0	12.13155	shallow
6177	USVI	Flat Cay	15	y	1	0.0202386	49.41053235	5.20272	shallow
6178	USVI	Flat Cay	15	n	0	0.02080202	0	5.34756	shallow
6181	USVI	Flat Cay	15	y	2	0.01591478	125.6693464	4.0912	shallow
6182	USVI	Flat Cay	15	n	0	0.0023506	0	0.60427	shallow
6199	USVI	Blackpoint	13	y	2	0.02131239	93.84212658	5.47876	shallow
6201	USVI	Blackpoint	13	y	1	0.00504539	198.2007337	1.29702	shallow
6202	USVI	Blackpoint	13	y	1	0.00305203	327.6507767	0.78458	shallow
6203	USVI	Blackpoint	13	y	2	0.0022034	907.6881184	0.56643	shallow
6210	USVI	Blackpoint	13	n	0	0.00294034	0	0.75587	shallow
6211	USVI	Blackpoint	13	y	2	0.00835164	239.4739237	2.14695	shallow
6214	USVI	Blackpoint	13	n	0	0.03499693	0	8.99664	shallow
6222	USVI	Seahorse	21	n	0	0.00284783	0	0.73209	shallow
6237	USVI	Seahorse	21	y	2	0.00450916	443.5415909	1.15917	shallow
6241	USVI	Seahorse	21	n	0	0.00546675	0	1.40533	shallow
6245	USVI	Seahorse	21	y	1	0.01927245	51.88753895	4.95436	shallow
6256	USVI	Coculus Rock	7	y	1	0.002488875	401.7879564	0.63981	shallow
6260	USVI	Coculus Rock	7	n	0	0.004009	0	1.03059	shallow
6261	USVI	Coculus Rock	7	y	2	0.004662425	428.9613238	1.19857	shallow
6296	USVI	College Shoal	32	n	0	0.00150669	0	0.38732	deep
6297	USVI	College Shoal	32	y	4	0.23451771	17.05628117	60.28733	deep
6299	USVI	College Shoal	32	n	0	0.09988254	0	25.67675	deep
6302	USVI	College Shoal	32	n	0	0.04022179	0	10.33979	deep
6304	USVI	College Shoal	32	n	0	0.05086353	0	13.07546	deep
6308	USVI	College Shoal	32	y	1	0.01588936	62.93519689	4.08467	deep
6309	USVI	College Shoal	32	n	0	0.02373361	0	6.10119	deep
6311	USVI	College Shoal	32	y	2	0.13869557	14.42007124	35.65439	deep
6312	USVI	College Shoal	32	n	0	0.0215735	0	5.54589	deep
6313	USVI	College Shoal	32	n	0	0.06198847	0	15.93534	deep
6314	USVI	College Shoal	32	n	0	0.02358026	0	6.06176	deep
6315	USVI	College Shoal	32	y	2	0.03837671	52.11494159	9.86548	deep
6320	USVI	College Shoal	32	n	0	0.0272302	0	7.00005	deep
6322	USVI	College Shoal	32	n	0	0.08275777	0	21.27449	deep
6323	USVI	College Shoal	32	n	0	0.04719276	0	12.13181	deep
6324	USVI	College Shoal	32	n	0	0.10368136	0	26.65331	deep
6325	USVI	College Shoal	32	n	0	0.02269786	0	5.83493	deep
6326	USVI	College Shoal	32	n	0	0.05716486	0	14.69534	deep
6327	USVI	College Shoal	32	n	0	0.02672562	0	6.87034	deep
6328	USVI	College Shoal	32	y	1	0.09231263	10.83275387	23.73075	deep
6329	USVI	College Shoal	32	y	4	0.02819617	141.8632389	7.24837	deep
6424	USVI	Grammanik	38	n	0	0.00615401	0	1.58201	deep
6426	USVI	Grammanik	38	n	0	0.00999272	0	2.56882	deep
6428	USVI	Grammanik	38	n	0	0.00137102	0	0.35245	deep
6431	USVI	Grammanik	38	n	0	0.07872959	0	20.23897	deep
D01	FGB	EB	32.6992	y	867	1.93994763	446.919281	42.96672	deep
D02	FGB	EB	29.5656	y	268	2.01714317	132.8611692	44.67648	deep
D03	FGB	EB	31.0896	y	186	1.29890036	143.198051	28.76856	deep
D04	FGB	EB	31.0896	y	56	1.6940464	33.05694578	37.52041	deep
D05	FGB	EB	32.6136	y	302	1.8066942	167.1561242	40.01538	deep
D06	FGB	EB	33.8328	y	11	0.2124307	51.78159277	4.705	deep
D07	FGB	EB	35.3568	y	135	1.35028732	99.97872	29.9067	deep
D08	FGB	EB	35.3568	y	103	1.35722815	75.88997	30.06042	deep
D10	FGB	EB	31.0896	y	169	0.3365845	502.1027409	7.45481	deep
D11	FGB	EB	37.7952	y	230	0.64832337	354.7612359	14.35932	deep
D12	FGB	WB	29.5656	y	7	0.38851047	18.01753245	8.60488	deep
D13	FGB	WB	31.0896	y	45	0.75333035	59.73474983	16.68506	deep
D14	FGB	WB	31.0896	y	107	1.05241584	101.6708376	23.30932	deep
D15	FGB	WB	32.6136	y	126	0.65530646	192.2764503	14.51399	deep
D16	FGB	WB	33.8328	y	424	1.51678636	279.5383788	33.59438	deep
D17	FGB	WB	35.3568	y	243	1.7587079	138.1696187	38.95256	deep
D18	FGB	WB	35.3568	y	567	1.95756327	289.6458105	43.35688	deep
D19	FGB	WB	36.8808	y	20	0.1200911	166.5402349	2.65983	deep
D20	FGB	WB	37.7952	y	29	0.44443647	65.25117077	9.84355	deep
D21	FGB	WB	37.7952	y	1088	1.6759724	649.1753683	37.1201	deep
D22	FGB	WB	38.1	y	794	2.2919977	346.42269	50.76407	deep
